# Supplementary material for: Pose estimates from online videos show that side-by-side walkers synchronize movement under naturalistic conditions
Source: PLoS One. 2019 Jun 6;14(6):e0217861. doi: 10.1371/journal.pone.0217861 (PMC6553729; doi:10.1371/journal.pone.0217861)
Supplement: S1 File — CSV file containing: video # index, video URL, start of video segment in seconds, duration of video segment, name of corresponding file in database (pose estimates and video), video license information, and presence of hand contact. (CSV) [file pone.0217861.s001.csv]

index	URL	CreativeCommons	file	hand_contact	start_sec	duration
0	https://www.youtube.com/watch?v=mqgygO-wYoQ	1	Ams_0000_frame_0001044	1	522	4
1	https://www.youtube.com/watch?v=mqgygO-wYoQ	1	Ams_0000_frame_0001480	1	740	5.5
2	https://www.youtube.com/watch?v=mqgygO-wYoQ	1	Ams_0000_frame_0001501	1	750	5.5
3	https://www.youtube.com/watch?v=mqgygO-wYoQ	1	Ams_0000_frame_0002376	0	1186	4.53
4	https://www.youtube.com/watch?v=mqgygO-wYoQ	1	Ams_0000_frame_0002438	0	1219	4.5
5	https://www.youtube.com/watch?v=mqgygO-wYoQ	1	Ams_0000_frame_0004806	0	2403	3.5
6	https://www.youtube.com/watch?v=mqgygO-wYoQ	1	Ams_0000_frame_0006130	1	3065	3.5
7	https://www.youtube.com/watch?v=LiPPQkDLcSY	1	Ams_0001_frame_0006589	1	3159	34.04
8	https://www.youtube.com/watch?v=LiPPQkDLcSY	1	Ams_0001_frame_0006869	1	3297	2.04
9	https://www.youtube.com/watch?v=LiPPQkDLcSY	1	Ams_0001_frame_0007094	0	3405	5.04
10	https://www.youtube.com/watch?v=dzEQSXyW8Mk	1	Ams_0002_frame_0002517	0	1208	3.04
11	https://www.youtube.com/watch?v=k_oUPgTPnV0	1	Ams_0003_frame_0000032	0	15	3.88
12	https://www.youtube.com/watch?v=k_oUPgTPnV0	1	Ams_0003_frame_0001433	1	687	4.2
13	https://www.youtube.com/watch?v=k_oUPgTPnV0	1	Ams_0003_frame_0002978	0	1429	3.6
14	https://www.youtube.com/watch?v=k_oUPgTPnV0	1	Ams_0003_frame_0003160	0	1515	3.32
15	https://www.youtube.com/watch?v=xSQ_vyLTWuY	1	Ams_0004_frame_0003310	0	1588	3.52
16	https://www.youtube.com/watch?v=xSQ_vyLTWuY	1	Ams_0004_frame_0004253	0	2041	2.52
17	https://www.youtube.com/watch?v=xSQ_vyLTWuY	1	Ams_0004_frame_0004547	0	2170	19
18	https://www.youtube.com/watch?v=xSQ_vyLTWuY	1	Ams_0004_frame_0005067	0	2432	3.36
19	https://www.youtube.com/watch?v=xSQ_vyLTWuY	1	Ams_0004_frame_0005160	1	2473	34
20	https://www.youtube.com/watch?v=YWlE2JMejKY	1	Ams_0005_frame_0001065	0	531	9
21	https://www.youtube.com/watch?v=YWlE2JMejKY	1	Ams_0005_frame_0002053	0	1026	7
22	https://www.youtube.com/watch?v=YWlE2JMejKY	1	Ams_0005_frame_0003565	1	1784	2
23	https://www.youtube.com/watch?v=NrVbFo30R8U	1	Ams_0006_frame_0003501	0	1680	2
24	https://www.youtube.com/watch?v=NrVbFo30R8U	1	Ams_0006_frame_0006460	0	3100	2.52
25	https://www.youtube.com/watch?v=NrVbFo30R8U	1	Ams_0006_frame_0007025	0	3372	2
26	https://www.youtube.com/watch?v=NrVbFo30R8U	1	Ams_0006_frame_0007490	1	3595	2.52
27	https://www.youtube.com/watch?v=h4pJUXwEG8U	1	Ams_0008_frame_0001482	0	711	22.64
28	https://www.youtube.com/watch?v=h4pJUXwEG8U	1	Ams_0008_frame_0003577	0	1716	3
29	https://www.youtube.com/watch?v=h4pJUXwEG8U	1	Ams_0008_frame_0006878	0	3300	6
30	https://www.youtube.com/watch?v=h4pJUXwEG8U	1	Ams_0008_frame_0006944	0	3332	8.52
31	https://www.youtube.com/watch?v=Uzg6jnHJOzM	1	Ams_0009_frame_0003187	0	1529	2.52
32	https://www.youtube.com/watch?v=9OpN6B_VYd4	1	Ams_0010_frame_0003681	0	1766	3.12
33	https://www.youtube.com/watch?v=9OpN6B_VYd4	1	Ams_0010_frame_0004988	0	2394	3.88
34	https://www.youtube.com/watch?v=9OpN6B_VYd4	1	Ams_0010_frame_0005827	0	2796	3.04
35	https://www.youtube.com/watch?v=_M3qbVtS9Sc	1	Ams_0011_frame_0001298	1	623	3.52
36	https://www.youtube.com/watch?v=_M3qbVtS9Sc	1	Ams_0011_frame_0004053	0	1943	11.04
37	https://www.youtube.com/watch?v=2Hses2nG2gc	1	Ban_0000_frame_0005584	0	2792	5.5
38	https://www.youtube.com/watch?v=AJtD6yxgRxU	1	Ban_0005_frame_0000853	0	426	2
39	https://www.youtube.com/watch?v=lOo7XD8gvX0	1	Ban_0010_frame_0000902	0	432	3.08
40	https://www.youtube.com/watch?v=VaoM0z9UgDc	1	Ban_0011_frame_0000593	0	284	2.64
41	https://www.youtube.com/watch?v=_FwFLwtCrPA	1	Ban_0012_frame_0000472	0	226	5.44
42	https://www.youtube.com/watch?v=65LfbzzMjgA	1	Bar_0000_frame_0000577	1	276	3
43	https://www.youtube.com/watch?v=65LfbzzMjgA	1	Bar_0000_frame_0001309	0	628	3.68
44	https://www.youtube.com/watch?v=65LfbzzMjgA	1	Bar_0000_frame_0001603	1	769	2
45	https://www.youtube.com/watch?v=65LfbzzMjgA	1	Bar_0000_frame_0001699	0	815	2.52
46	https://www.youtube.com/watch?v=65LfbzzMjgA	1	Bar_0000_frame_0001916	0	919	3
47	https://www.youtube.com/watch?v=65LfbzzMjgA	1	Bar_0000_frame_0002539	1	1218	8.28
48	https://www.youtube.com/watch?v=65LfbzzMjgA	1	Bar_0000_frame_0002700	1	1296	3.48
49	https://www.youtube.com/watch?v=clW7aV0vVAY	1	Bar_0002_frame_0004426	0	2215	5
50	https://www.youtube.com/watch?v=ud4qkA_4WMI	1	Bar_0005_frame_0001693	0	847	5
51	https://www.youtube.com/watch?v=ud4qkA_4WMI	1	Bar_0005_frame_0001715	0	856	5.07
52	https://www.youtube.com/watch?v=ud4qkA_4WMI	1	Bar_0005_frame_0001932	1	966	4
53	https://www.youtube.com/watch?v=sj8bRzzHG84	1	Bar_0006_frame_0001148	0	551	2
54	https://www.youtube.com/watch?v=sj8bRzzHG84	1	Bar_0006_frame_0001971	0	946	2
55	https://www.youtube.com/watch?v=Sm-hYcQtleY	0	Bar_0007_frame_0000122	1	61	5.93
56	https://www.youtube.com/watch?v=Sm-hYcQtleY	0	Bar_0007_frame_0001586	0	793	8
57	https://www.youtube.com/watch?v=7QJlwY8cmCY	1	Dub_0000_frame_0001799	1	935	3.76
58	https://www.youtube.com/watch?v=a4Vx9mgAT1U	1	Hon_0000_frame_0002528	0	1213	4.56
59	https://www.youtube.com/watch?v=a4Vx9mgAT1U	1	Hon_0000_frame_0004467	0	2144	2.52
60	https://www.youtube.com/watch?v=a4Vx9mgAT1U	1	Hon_0000_frame_0004912	0	2357	2.04
61	https://www.youtube.com/watch?v=iO-jweGRZBY	1	Hon_0002_frame_0006397	0	3070	3.52
62	https://www.youtube.com/watch?v=iO-jweGRZBY	1	Hon_0002_frame_0006458	0	3099	12.2
63	https://www.youtube.com/watch?v=iO-jweGRZBY	1	Hon_0002_frame_0006493	0	3116	5.36
64	https://www.youtube.com/watch?v=97YwXjLA9M8	1	Hon_0004_frame_0004237	0	2033	4
65	https://www.youtube.com/watch?v=mFiyrf7EbWo	1	Hon_0006_frame_0006834	1	3420	2
66	https://www.youtube.com/watch?v=vfg1mjnhiYQ	1	Hon_0007_frame_0001158	0	555	2
67	https://www.youtube.com/watch?v=vfg1mjnhiYQ	1	Hon_0007_frame_0001882	0	903	5.64
68	https://www.youtube.com/watch?v=vfg1mjnhiYQ	1	Hon_0007_frame_0005949	0	2855	2.52
69	https://www.youtube.com/watch?v=vfg1mjnhiYQ	1	Hon_0007_frame_0007355	0	3530	2
70	https://www.youtube.com/watch?v=TG-jTDOnGdE	1	Hon_0008_frame_0001786	0	861	2.52
71	https://www.youtube.com/watch?v=UOM-wI0Tb6w	1	Hon_0009_frame_0001505	0	722	15.6
72	https://www.youtube.com/watch?v=UOM-wI0Tb6w	1	Hon_0009_frame_0001545	0	741	27.52
73	https://www.youtube.com/watch?v=UOM-wI0Tb6w	1	Hon_0009_frame_0006814	1	3270	8.84
74	https://www.youtube.com/watch?v=2YAcEdqBDHg	1	Hon_0011_frame_0001819	1	873	2.04
75	https://www.youtube.com/watch?v=DV4Bsi5bb8A	1	Hon_0012_frame_0006438	1	3090	2.52
76	https://www.youtube.com/watch?v=etaZ3S-KpKw	1	Ist_0000_frame_0000677	0	323	8.04
77	https://www.youtube.com/watch?v=etaZ3S-KpKw	1	Ist_0000_frame_0002198	1	1055	4.48
78	https://www.youtube.com/watch?v=etaZ3S-KpKw	1	Ist_0000_frame_0002494	0	1197	3.52
79	https://www.youtube.com/watch?v=etaZ3S-KpKw	1	Ist_0000_frame_0005315	0	2551	2.4
80	https://www.youtube.com/watch?v=etaZ3S-KpKw	1	Ist_0000_frame_0005790	0	2779	6.84
81	https://www.youtube.com/watch?v=etaZ3S-KpKw	1	Ist_0000_frame_0006968	0	3344	41.4
82	https://www.youtube.com/watch?v=etaZ3S-KpKw	1	Ist_0000_frame_0007200	0	3455	26.68
83	https://www.youtube.com/watch?v=I3qCpg5jjrc	1	Ist_0002_frame_0001930	0	965	3
84	https://www.youtube.com/watch?v=S0086YxICsA	1	Ist_0003_frame_0000248	0	124	2
85	https://www.youtube.com/watch?v=pGwd3HoEzFg	1	Ist_0006_frame_0000884	1	441	7.03
86	https://www.youtube.com/watch?v=pGwd3HoEzFg	1	Ist_0006_frame_0000937	0	468	2.53
87	https://www.youtube.com/watch?v=pGwd3HoEzFg	1	Ist_0006_frame_0001122	0	560	2.03
88	https://www.youtube.com/watch?v=pGwd3HoEzFg	1	Ist_0006_frame_0001229	0	614	2.03
89	https://www.youtube.com/watch?v=pGwd3HoEzFg	1	Ist_0006_frame_0001260	0	629	2.53
90	https://www.youtube.com/watch?v=pGwd3HoEzFg	1	Ist_0006_frame_0001599	0	799	2.53
91	https://www.youtube.com/watch?v=pGwd3HoEzFg	1	Ist_0006_frame_0003714	0	1856	3.03
92	https://www.youtube.com/watch?v=pGwd3HoEzFg	1	Ist_0006_frame_0003963	0	1981	3.03
93	https://www.youtube.com/watch?v=pGwd3HoEzFg	1	Ist_0006_frame_0004449	1	2224	2.03
94	https://www.youtube.com/watch?v=uXrWHccAeuY	0	Ist_0008_frame_0003828	0	1914	3
95	https://www.youtube.com/watch?v=cmDGC2N_Mys	1	Ist_0009_frame_0003574	0	1786	3.03
96	https://www.youtube.com/watch?v=Qay_z9Khi04	1	Ist_0010_frame_0001607	1	803	2
97	https://www.youtube.com/watch?v=Qay_z9Khi04	1	Ist_0010_frame_0003264	1	1632	2
98	https://www.youtube.com/watch?v=pm-KwWOEdc0	1	Ist_0012_frame_0001131	1	565	2
99	https://www.youtube.com/watch?v=pm-KwWOEdc0	1	Ist_0012_frame_0004357	0	2178	3.5
100	https://www.youtube.com/watch?v=pm-KwWOEdc0	1	Ist_0012_frame_0005614	0	2807	3
101	https://www.youtube.com/watch?v=pm-KwWOEdc0	1	Ist_0012_frame_0005959	0	2979	3
102	https://www.youtube.com/watch?v=Liw4O-vinD4	1	Ist_0013_frame_0000542	0	271	2
103	https://www.youtube.com/watch?v=Liw4O-vinD4	1	Ist_0013_frame_0000646	0	323	13.67
104	https://www.youtube.com/watch?v=Liw4O-vinD4	1	Ist_0013_frame_0000661	0	330	2
105	https://www.youtube.com/watch?v=Liw4O-vinD4	1	Ist_0013_frame_0003589	0	1796	2.5
106	https://www.youtube.com/watch?v=d6sSCs6k1hY	1	Kua_0000_frame_0004173	0	2086	2.5
107	https://www.youtube.com/watch?v=d6sSCs6k1hY	1	Kua_0000_frame_0005190	0	2595	6.5
108	https://www.youtube.com/watch?v=d6sSCs6k1hY	1	Kua_0000_frame_0005233	0	2616	2
109	https://www.youtube.com/watch?v=d6sSCs6k1hY	1	Kua_0000_frame_0005516	0	2758	3.5
110	https://www.youtube.com/watch?v=d6sSCs6k1hY	1	Kua_0000_frame_0005636	0	2818	2
111	https://www.youtube.com/watch?v=d6sSCs6k1hY	1	Kua_0000_frame_0005955	0	2977	2.5
112	https://www.youtube.com/watch?v=d6sSCs6k1hY	1	Kua_0000_frame_0006797	0	3398	3.5
113	https://www.youtube.com/watch?v=Z4myeuz107k	1	Lon_0000_frame_0002039	0	978	3.28
114	https://www.youtube.com/watch?v=r75_GZ-X74M	1	Lon_0002_frame_0002323	0	1115	5.48
115	https://www.youtube.com/watch?v=4mDClFxN3ZA	1	Lon_0003_frame_0002189	1	1050	3.52
116	https://www.youtube.com/watch?v=4mDClFxN3ZA	1	Lon_0003_frame_0002539	1	1218	6.24
117	https://www.youtube.com/watch?v=aBOsIVU9mms	1	Lon_0004_frame_0000180	0	89	5.5
118	https://www.youtube.com/watch?v=aBOsIVU9mms	1	Lon_0004_frame_0000235	0	117	5
119	https://www.youtube.com/watch?v=aBOsIVU9mms	1	Lon_0004_frame_0000269	0	134	16.5
120	https://www.youtube.com/watch?v=aBOsIVU9mms	1	Lon_0004_frame_0002872	0	1436	4
121	https://www.youtube.com/watch?v=aBOsIVU9mms	1	Lon_0004_frame_0002966	0	1483	2.5
122	https://www.youtube.com/watch?v=KstNS9XKghU	1	Lon_0006_frame_0001509	0	755	7.77
123	https://www.youtube.com/watch?v=KstNS9XKghU	1	Lon_0006_frame_0001571	0	786	2.5
124	https://www.youtube.com/watch?v=KstNS9XKghU	1	Lon_0006_frame_0002415	0	1208	2.5
125	https://www.youtube.com/watch?v=KstNS9XKghU	1	Lon_0006_frame_0002436	0	1219	2
126	https://www.youtube.com/watch?v=8W2EHWYKuMQ	1	Lon_0008_frame_0000740	0	370	3.5
127	https://www.youtube.com/watch?v=iTaXyIVw7ss	1	Lon_0012_frame_0000282	0	140	6.03
128	https://www.youtube.com/watch?v=3WB1lGuZew8	1	Lon_0014_frame_0000732	0	367	2
129	https://www.youtube.com/watch?v=I3Ex7-oLH14	1	Mil_0000_frame_0001090	0	545	4
130	https://www.youtube.com/watch?v=kRJpWEQXdRc	1	Mil_0004_frame_0000981	0	490	3
131	https://www.youtube.com/watch?v=kRJpWEQXdRc	1	Mil_0004_frame_0002382	0	1192	3
132	https://www.youtube.com/watch?v=kRJpWEQXdRc	1	Mil_0004_frame_0002544	0	1273	20.73
133	https://www.youtube.com/watch?v=UXuPGXIxeJA	1	New_0001_frame_0001904	0	952	11.07
134	https://www.youtube.com/watch?v=UXuPGXIxeJA	1	New_0001_frame_0002666	0	1334	10.67
135	https://www.youtube.com/watch?v=UXuPGXIxeJA	1	New_0001_frame_0002754	1	1378	13.63
136	https://www.youtube.com/watch?v=UXuPGXIxeJA	1	New_0001_frame_0002951	1	1476	9.03
137	https://www.youtube.com/watch?v=UXuPGXIxeJA	1	New_0001_frame_0004863	0	2433	4.07
138	https://www.youtube.com/watch?v=UXuPGXIxeJA	1	New_0001_frame_0006246	0	3126	4.9
139	https://www.youtube.com/watch?v=NSE0FN9thr0	1	New_0002_frame_0000232	0	111	2
140	https://www.youtube.com/watch?v=NSE0FN9thr0	1	New_0002_frame_0001262	0	605	6.24
141	https://www.youtube.com/watch?v=NSE0FN9thr0	1	New_0002_frame_0001931	0	926	3.52
142	https://www.youtube.com/watch?v=NSE0FN9thr0	1	New_0002_frame_0002188	0	1050	3.52
143	https://www.youtube.com/watch?v=HCoB4xi-UdY	1	New_0004_frame_0000846	0	423	2
144	https://www.youtube.com/watch?v=HCoB4xi-UdY	1	New_0004_frame_0004017	1	2010	2
145	https://www.youtube.com/watch?v=HCoB4xi-UdY	1	New_0004_frame_0005114	0	2559	5.5
146	https://www.youtube.com/watch?v=HCoB4xi-UdY	1	New_0004_frame_0005505	0	2755	26.73
147	https://www.youtube.com/watch?v=jv4m41pbOJE	1	New_0006_frame_0000708	0	354	11.67
148	https://www.youtube.com/watch?v=jv4m41pbOJE	1	New_0006_frame_0000764	0	382	6.63
149	https://www.youtube.com/watch?v=jv4m41pbOJE	1	New_0006_frame_0001389	0	695	2
150	https://www.youtube.com/watch?v=jv4m41pbOJE	1	New_0006_frame_0001767	1	884	2.53
151	https://www.youtube.com/watch?v=jv4m41pbOJE	1	New_0006_frame_0002464	0	1233	2
152	https://www.youtube.com/watch?v=jv4m41pbOJE	1	New_0006_frame_0002660	0	1331	3.5
153	https://www.youtube.com/watch?v=jv4m41pbOJE	1	New_0006_frame_0003107	0	1555	11.97
154	https://www.youtube.com/watch?v=jv4m41pbOJE	1	New_0006_frame_0003172	0	1587	6.5
155	https://www.youtube.com/watch?v=jv4m41pbOJE	1	New_0006_frame_0003247	0	1625	2
156	https://www.youtube.com/watch?v=jv4m41pbOJE	1	New_0006_frame_0003413	0	1708	8.8
157	https://www.youtube.com/watch?v=dLmadspioUM	1	New_0007_frame_0001550	0	775	2.5
158	https://www.youtube.com/watch?v=dLmadspioUM	1	New_0007_frame_0003564	0	1783	6
159	https://www.youtube.com/watch?v=dLmadspioUM	1	New_0007_frame_0004666	0	2335	2
160	https://www.youtube.com/watch?v=JcSfWJeWK84	1	New_0008_frame_0004311	0	2157	17.37
161	https://www.youtube.com/watch?v=JcSfWJeWK84	1	New_0008_frame_0004397	0	2200	9.33
162	https://www.youtube.com/watch?v=fvX8SQdVeps	1	New_0011_frame_0001232	0	616	9.4
163	https://www.youtube.com/watch?v=FjU_x1106pg	1	New_0014_frame_0001261	0	631	2.5
164	https://www.youtube.com/watch?v=FjU_x1106pg	1	New_0014_frame_0004871	0	2437	3
165	https://www.youtube.com/watch?v=FjU_x1106pg	1	New_0014_frame_0005126	0	2565	2.5
166	https://www.youtube.com/watch?v=FjU_x1106pg	1	New_0014_frame_0005437	0	2721	1.8
167	https://www.youtube.com/watch?v=FjU_x1106pg	1	New_0014_frame_0006445	0	3225	2.3
168	https://www.youtube.com/watch?v=EkuiG_rDRQE	1	Osa_0001_frame_0002286	0	1144	2
169	https://www.youtube.com/watch?v=EkuiG_rDRQE	1	Osa_0001_frame_0002413	1	1207	2
170	https://www.youtube.com/watch?v=ALoO-LkyQPQ	1	Osa_0002_frame_0002418	0	1210	7
171	https://www.youtube.com/watch?v=ALoO-LkyQPQ	1	Osa_0002_frame_0002551	1	1276	2.5
172	https://www.youtube.com/watch?v=XpP36spXZ0Y	1	Osa_0006_frame_0000116	0	58	6.96
173	https://www.youtube.com/watch?v=XpP36spXZ0Y	1	Osa_0006_frame_0001145	0	573	9.5
174	https://www.youtube.com/watch?v=XpP36spXZ0Y	1	Osa_0006_frame_0001543	0	772	3.5
175	https://www.youtube.com/watch?v=b5AurdhTcUc	1	Osa_0008_frame_0002826	0	1414	4.6
176	https://www.youtube.com/watch?v=b5AurdhTcUc	1	Osa_0008_frame_0005857	0	2931	3.57
177	https://www.youtube.com/watch?v=kd-OLM-6GRE	1	Osa_0009_frame_0005125	0	2565	2.5
178	https://www.youtube.com/watch?v=Giz_3H4_O2o	1	Osa_0010_frame_0000570	0	285	3
179	https://www.youtube.com/watch?v=Giz_3H4_O2o	1	Osa_0010_frame_0001966	0	983	4.5
180	https://www.youtube.com/watch?v=Giz_3H4_O2o	1	Osa_0010_frame_0002025	0	1013	20
181	https://www.youtube.com/watch?v=Giz_3H4_O2o	1	Osa_0010_frame_0002061	0	1031	2
182	https://www.youtube.com/watch?v=Dq3_fgLOoHc	1	Par_0000_frame_0002714	0	1302	3.2
183	https://www.youtube.com/watch?v=Dq3_fgLOoHc	1	Par_0000_frame_0004038	0	1936	15
184	https://www.youtube.com/watch?v=Dq3_fgLOoHc	1	Par_0000_frame_0005644	0	2708	3.16
185	https://www.youtube.com/watch?v=Dq3_fgLOoHc	1	Par_0000_frame_0007188	0	3450	4.76
186	https://www.youtube.com/watch?v=rNYYEt-1sSk	1	Par_0001_frame_0000776	0	387	6
187	https://www.youtube.com/watch?v=IaENFhYlmhs	1	Par_0002_frame_0003641	0	1820	2.53
188	https://www.youtube.com/watch?v=ME2zyNBh3JM	1	Par_0003_frame_0002296	0	1149	3.17
189	https://www.youtube.com/watch?v=W2ZwuokEv5E	1	Par_0004_frame_0001678	0	839	3.5
190	https://www.youtube.com/watch?v=W2ZwuokEv5E	1	Par_0004_frame_0003412	0	1703	20
191	https://www.youtube.com/watch?v=LJg8SxnBBFM	1	Par_0005_frame_0002116	0	1015	3.32
192	https://www.youtube.com/watch?v=LJg8SxnBBFM	1	Par_0005_frame_0003111	1	1492	5.52
193	https://www.youtube.com/watch?v=hLYXH6fE_rU	1	Par_0006_frame_0002872	0	1378	3.52
194	https://www.youtube.com/watch?v=zmmd8bf5Md8	1	Par_0007_frame_0000155	0	78	3
195	https://www.youtube.com/watch?v=i6bDAWqf2RY	1	Par_0009_frame_0000305	0	146	2.6
196	https://www.youtube.com/watch?v=JmVgf_8ug9s	1	Pra_0000_frame_0001499	0	719	19.48
197	https://www.youtube.com/watch?v=cyWDtkoXX68	1	Pra_0001_frame_0003260	0	1631	2
198	https://www.youtube.com/watch?v=uJrIE_-F35Q	1	Pra_0003_frame_0002230	0	1116	25.87
199	https://www.youtube.com/watch?v=kfMmJv_0WkY	1	Pra_0005_frame_0000472	0	233	9
200	https://www.youtube.com/watch?v=kfMmJv_0WkY	1	Pra_0005_frame_0001940	1	970	2.5
201	https://www.youtube.com/watch?v=kfMmJv_0WkY	1	Pra_0005_frame_0002505	0	1252	2.5
202	https://www.youtube.com/watch?v=kfMmJv_0WkY	1	Pra_0005_frame_0007051	0	3525	3
203	https://www.youtube.com/watch?v=IHwNc4Ws3LE	1	Pra_0006_frame_0001287	0	643	2.53
204	https://www.youtube.com/watch?v=IHwNc4Ws3LE	1	Pra_0006_frame_0001365	0	682	3.03
205	https://www.youtube.com/watch?v=IHwNc4Ws3LE	1	Pra_0006_frame_0002133	0	1066	16.53
206	https://www.youtube.com/watch?v=IHwNc4Ws3LE	1	Pra_0006_frame_0003643	0	1821	2.27
207	https://www.youtube.com/watch?v=IHwNc4Ws3LE	1	Pra_0006_frame_0004838	0	2419	9.03
208	https://www.youtube.com/watch?v=YxFZG-CzUCU	1	Pra_0007_frame_0004432	0	2216	18
209	https://www.youtube.com/watch?v=YxFZG-CzUCU	1	Pra_0007_frame_0006445	0	3222	3
210	https://www.youtube.com/watch?v=GZGi5YkEzo4	1	Rom_0000_frame_0002668	1	1280	9.88
211	https://www.youtube.com/watch?v=hWHr-RlJqWU	1	Rom_0001_frame_0004108	0	2056	2
212	https://www.youtube.com/watch?v=hWHr-RlJqWU	1	Rom_0001_frame_0004825	0	2414	2.5
213	https://www.youtube.com/watch?v=hWHr-RlJqWU	1	Rom_0001_frame_0005797	0	2901	2
214	https://www.youtube.com/watch?v=yfTkDwhLQIM	1	Seo_0001_frame_0000138	0	66	3.8
215	https://www.youtube.com/watch?v=yfTkDwhLQIM	1	Seo_0001_frame_0000804	0	385	3.04
216	https://www.youtube.com/watch?v=yfTkDwhLQIM	1	Seo_0001_frame_0001324	1	635	2.04
217	https://www.youtube.com/watch?v=yfTkDwhLQIM	1	Seo_0001_frame_0002598	0	1247	2.52
218	https://www.youtube.com/watch?v=yfTkDwhLQIM	1	Seo_0001_frame_0004343	0	2084	2.04
219	https://www.youtube.com/watch?v=yfTkDwhLQIM	1	Seo_0001_frame_0004788	0	2298	3.04
220	https://www.youtube.com/watch?v=5i4Y4pZCVJM	1	Seo_0002_frame_0002464	0	1233	3
221	https://www.youtube.com/watch?v=5i4Y4pZCVJM	1	Seo_0002_frame_0002639	0	1320	2.5
222	https://www.youtube.com/watch?v=5i4Y4pZCVJM	1	Seo_0002_frame_0003243	0	1623	5
223	https://www.youtube.com/watch?v=H7apJAdCwtI	1	Seo_0004_frame_0000013	0	6	2
224	https://www.youtube.com/watch?v=H7apJAdCwtI	1	Seo_0004_frame_0003120	0	1497	2
225	https://www.youtube.com/watch?v=H7apJAdCwtI	1	Seo_0004_frame_0003133	0	1503	2.52
226	https://www.youtube.com/watch?v=H7apJAdCwtI	1	Seo_0004_frame_0003350	0	1608	2
227	https://www.youtube.com/watch?v=H7apJAdCwtI	1	Seo_0004_frame_0003653	0	1753	9.56
228	https://www.youtube.com/watch?v=H7apJAdCwtI	1	Seo_0004_frame_0005487	1	2633	4
229	https://www.youtube.com/watch?v=H7apJAdCwtI	1	Seo_0004_frame_0005621	0	2698	2.92
230	https://www.youtube.com/watch?v=TeQxnfR8r9o	1	Seo_0005_frame_0003482	0	1742	3.27
231	https://www.youtube.com/watch?v=7jahrihPQ9E	1	Seo_0006_frame_0001591	0	796	3.5
232	https://www.youtube.com/watch?v=F7XMWoOnM5U	1	Seo_0007_frame_0002148	1	1075	4.9
233	https://www.youtube.com/watch?v=MCRsVYVZMTY	1	Seo_0008_frame_0000324	1	162	17.83
234	https://www.youtube.com/watch?v=-nm0ctcWFoA	1	Seo_0010_frame_0002141	0	1071	2.43
235	https://www.youtube.com/watch?v=5WAW0JCATKU	1	Seo_0011_frame_0000673	1	336	8.17
236	https://www.youtube.com/watch?v=5WAW0JCATKU	1	Seo_0011_frame_0002468_0	0	1235	2
237	https://www.youtube.com/watch?v=5WAW0JCATKU	1	Seo_0011_frame_0002468_1	1	1235	2
240	https://www.youtube.com/watch?v=5WAW0JCATKU	1	Seo_0011_frame_0003288	0	1645	4.37
241	https://www.youtube.com/watch?v=L9XUUJvgNcI	1	Sha_0000_frame_0000602	0	288	6.08
242	https://www.youtube.com/watch?v=x_9pio3J5wU	1	Sha_0001_frame_0000105	0	54	3.4
243	https://www.youtube.com/watch?v=x_9pio3J5wU	1	Sha_0001_frame_0002475	0	1287	2
244	https://www.youtube.com/watch?v=x_9pio3J5wU	1	Sha_0001_frame_0002845	0	1479	4.52
245	https://www.youtube.com/watch?v=lcGGcziRICk	1	Sha_0002_frame_0000232	0	116	2.5
246	https://www.youtube.com/watch?v=X_3_J1HRtmY	1	Sha_0003_frame_0003140	0	1571	14.43
247	https://www.youtube.com/watch?v=ggraR0MSk1s	1	Sha_0005_frame_0000471	0	244	2.6
248	https://www.youtube.com/watch?v=ggraR0MSk1s	1	Sha_0005_frame_0000574	0	298	9.52
249	https://www.youtube.com/watch?v=ggraR0MSk1s	1	Sha_0005_frame_0000621	0	322	4.08
250	https://www.youtube.com/watch?v=ggraR0MSk1s	1	Sha_0005_frame_0000742	0	385	2.52
251	https://www.youtube.com/watch?v=ggraR0MSk1s	1	Sha_0005_frame_0001445	0	751	7.64
252	https://www.youtube.com/watch?v=ggraR0MSk1s	1	Sha_0005_frame_0001585	0	824	3.04
253	https://www.youtube.com/watch?v=ggraR0MSk1s	1	Sha_0005_frame_0002761	0	1435	3.04
254	https://www.youtube.com/watch?v=M61sMQmoPRw	1	Sha_0006_frame_0000238	1	114	3.8
255	https://www.youtube.com/watch?v=M61sMQmoPRw	1	Sha_0006_frame_0001459	0	700	5.2
256	https://www.youtube.com/watch?v=M61sMQmoPRw	1	Sha_0006_frame_0003644	1	1749	2.92
257	https://www.youtube.com/watch?v=hS8pkxEowfg	1	Sha_0009_frame_0001083	0	542	11.97
258	https://www.youtube.com/watch?v=x8v4zQd5Psg	1	Sha_0010_frame_0000334	0	160	4.68
259	https://www.youtube.com/watch?v=x8v4zQd5Psg	1	Sha_0010_frame_0000524	0	251	17.48
260	https://www.youtube.com/watch?v=x8v4zQd5Psg	1	Sha_0010_frame_0000957	0	459	14.08
261	https://www.youtube.com/watch?v=x8v4zQd5Psg	1	Sha_0010_frame_0001595	0	765	2
262	https://www.youtube.com/watch?v=x8v4zQd5Psg	1	Sha_0010_frame_0001657	0	795	2
263	https://www.youtube.com/watch?v=x8v4zQd5Psg	1	Sha_0010_frame_0001794	0	861	2
264	https://www.youtube.com/watch?v=x8v4zQd5Psg	1	Sha_0010_frame_0001956	1	938	4
265	https://www.youtube.com/watch?v=x8v4zQd5Psg	1	Sha_0010_frame_0002054	0	985	2.52
266	https://www.youtube.com/watch?v=x8v4zQd5Psg	1	Sha_0010_frame_0003088	1	1482	3.76
267	https://www.youtube.com/watch?v=x8v4zQd5Psg	1	Sha_0010_frame_0003734	0	1792	2.68
268	https://www.youtube.com/watch?v=vUqjUvXSf1g	1	Sin_0001_frame_0001450	0	725	3
269	https://www.youtube.com/watch?v=vUqjUvXSf1g	1	Sin_0001_frame_0002025	0	1012	2.5
270	https://www.youtube.com/watch?v=OOC5PaNycAc	1	Sin_0002_frame_0001049	0	524	3.5
271	https://www.youtube.com/watch?v=au1gYZQCTQA	1	Sin_0003_frame_0000300	0	150	4
272	https://www.youtube.com/watch?v=au1gYZQCTQA	1	Sin_0003_frame_0001058	0	529	3
273	https://www.youtube.com/watch?v=oH6mvXn0kQQ	1	Sin_0004_frame_0000732	0	366	3
274	https://www.youtube.com/watch?v=_BLD7JhV6ho	1	Sin_0005_frame_0003207	0	1605	7
275	https://www.youtube.com/watch?v=_BLD7JhV6ho	1	Sin_0005_frame_0004427	0	2215	2.5
276	https://www.youtube.com/watch?v=_BLD7JhV6ho	1	Sin_0005_frame_0005772	0	2888	2
277	https://www.youtube.com/watch?v=PbaPfpvQCMc	1	Sin_0007_frame_0000067	1	32	2
278	https://www.youtube.com/watch?v=PbaPfpvQCMc	1	Sin_0007_frame_0002095	0	1005	7.36
279	https://www.youtube.com/watch?v=PbaPfpvQCMc	1	Sin_0007_frame_0002368	0	1136	21.28
280	https://www.youtube.com/watch?v=fauwv69K6i4	1	Tai_0000_frame_0000045	0	22	2
281	https://www.youtube.com/watch?v=Y5iOb023Jv0	1	Tai_0002_frame_0003367	0	1683	16.5
282	https://www.youtube.com/watch?v=Y5iOb023Jv0	1	Tai_0002_frame_0006508	1	3254	3.5
283	https://www.youtube.com/watch?v=Y5iOb023Jv0	1	Tai_0002_frame_0006909	0	3454	4
284	https://www.youtube.com/watch?v=QtnPgXa8bAw	1	Tai_0003_frame_0000002	0	0	16.48
285	https://www.youtube.com/watch?v=QtnPgXa8bAw	1	Tai_0003_frame_0000053	0	25	4.04
286	https://www.youtube.com/watch?v=QtnPgXa8bAw	1	Tai_0003_frame_0000083	0	39	5.2
287	https://www.youtube.com/watch?v=QtnPgXa8bAw	1	Tai_0003_frame_0000138	0	66	59.68
288	https://www.youtube.com/watch?v=QtnPgXa8bAw	1	Tai_0003_frame_0002800	0	1343	3.04
289	https://www.youtube.com/watch?v=QtnPgXa8bAw	1	Tai_0003_frame_0002831	0	1358	4.04
290	https://www.youtube.com/watch?v=QtnPgXa8bAw	1	Tai_0003_frame_0003615	0	1735	3.52
291	https://www.youtube.com/watch?v=QtnPgXa8bAw	1	Tai_0003_frame_0003914	0	1878	4.52
292	https://www.youtube.com/watch?v=w007cst8Imw	1	Tai_0005_frame_0001819	0	873	2.92
293	https://www.youtube.com/watch?v=w007cst8Imw	1	Tai_0005_frame_0002110	1	1012	4.52
294	https://www.youtube.com/watch?v=w007cst8Imw	1	Tai_0005_frame_0002545	0	1221	3.04
295	https://www.youtube.com/watch?v=w007cst8Imw	1	Tai_0005_frame_0002969	0	1425	2.04
296	https://www.youtube.com/watch?v=nJvHbOnFPkU	1	Tai_0006_frame_0000237	1	113	2.04
297	https://www.youtube.com/watch?v=nJvHbOnFPkU	1	Tai_0006_frame_0000381	0	182	3.04
298	https://www.youtube.com/watch?v=nJvHbOnFPkU	1	Tai_0006_frame_0000568	0	272	4.52
299	https://www.youtube.com/watch?v=nJvHbOnFPkU	1	Tai_0006_frame_0000685	1	328	2.04
300	https://www.youtube.com/watch?v=nJvHbOnFPkU	1	Tai_0006_frame_0001547	0	742	13.08
301	https://www.youtube.com/watch?v=nJvHbOnFPkU	1	Tai_0006_frame_0001589	0	762	2.52
302	https://www.youtube.com/watch?v=nJvHbOnFPkU	1	Tai_0006_frame_0001720	0	825	2.52
303	https://www.youtube.com/watch?v=nJvHbOnFPkU	1	Tai_0006_frame_0001756	0	842	2.04
304	https://www.youtube.com/watch?v=nJvHbOnFPkU	1	Tai_0006_frame_0002799	0	1343	2.52
305	https://www.youtube.com/watch?v=nJvHbOnFPkU	1	Tai_0006_frame_0003061	0	1469	2.04
306	https://www.youtube.com/watch?v=nJvHbOnFPkU	1	Tai_0006_frame_0003204	0	1537	3.12
307	https://www.youtube.com/watch?v=nJvHbOnFPkU	1	Tai_0006_frame_0003271	0	1570	2.04
308	https://www.youtube.com/watch?v=nJvHbOnFPkU	1	Tai_0006_frame_0006757	0	3243	2.68
309	https://www.youtube.com/watch?v=nJvHbOnFPkU	1	Tai_0006_frame_0006772	1	3250	5.88
310	https://www.youtube.com/watch?v=nJvHbOnFPkU	1	Tai_0006_frame_0006821	1	3274	4.04
311	https://www.youtube.com/watch?v=GNw6NHvOiwg	1	Tok_0000_frame_0001264	0	606	3
312	https://www.youtube.com/watch?v=GNw6NHvOiwg	1	Tok_0000_frame_0001399	0	671	4.48
313	https://www.youtube.com/watch?v=GNw6NHvOiwg	1	Tok_0000_frame_0002003	0	961	4.56
314	https://www.youtube.com/watch?v=GNw6NHvOiwg	1	Tok_0000_frame_0002705	0	1298	2
315	https://www.youtube.com/watch?v=GNw6NHvOiwg	1	Tok_0000_frame_0004334	0	2080	2.68
316	https://www.youtube.com/watch?v=GNw6NHvOiwg	1	Tok_0000_frame_0004629	0	2221	5.08
317	https://www.youtube.com/watch?v=GNw6NHvOiwg	1	Tok_0000_frame_0004716	0	2263	3.32
318	https://www.youtube.com/watch?v=GNw6NHvOiwg	1	Tok_0000_frame_0006419	1	3081	2.68
319	https://www.youtube.com/watch?v=COQ4B3zYK0s	1	Tok_0001_frame_0001526	1	763	4.23
320	https://www.youtube.com/watch?v=BZHKdqMvBWs	1	Tok_0003_frame_0000069	0	34	3
321	https://www.youtube.com/watch?v=BZHKdqMvBWs	1	Tok_0003_frame_0000175	0	87	2.42
322	https://www.youtube.com/watch?v=BZHKdqMvBWs	1	Tok_0003_frame_0001793	0	897	6.63
323	https://www.youtube.com/watch?v=BZHKdqMvBWs	1	Tok_0003_frame_0003312	0	1657	5.33
324	https://www.youtube.com/watch?v=BZHKdqMvBWs	1	Tok_0003_frame_0003774	0	1888	2
325	https://www.youtube.com/watch?v=XZCBzdgjgT4	1	Tok_0004_frame_0000147	0	73	4.43
326	https://www.youtube.com/watch?v=XZCBzdgjgT4	1	Tok_0004_frame_0006180	0	3093	4.9
327	https://www.youtube.com/watch?v=wbV-xcIlag0	1	Tok_0005_frame_0002819	0	1410	3.5
328	https://www.youtube.com/watch?v=wbV-xcIlag0	1	Tok_0005_frame_0002974	0	1488	6.5
329	https://www.youtube.com/watch?v=VCYLQuiEuqU	1	Tok_0006_frame_0001322	0	662	3
330	https://www.youtube.com/watch?v=VCYLQuiEuqU	1	Tok_0006_frame_0003744	0	1875	20.5
331	https://www.youtube.com/watch?v=VCYLQuiEuqU	1	Tok_0006_frame_0004784	0	2395	2
332	https://www.youtube.com/watch?v=8f9-EwdboHk	1	Tok_0007_frame_0003331	0	1667	19
333	https://www.youtube.com/watch?v=gXTt03lsGsc	1	Tok_0008_frame_0001034	0	517	2
334	https://www.youtube.com/watch?v=gXTt03lsGsc	1	Tok_0008_frame_0002597	0	1299	10.5
335	https://www.youtube.com/watch?v=xiQWC5yRjjE	1	Tok_0009_frame_0002658	0	1330	2.5
336	https://www.youtube.com/watch?v=xiQWC5yRjjE	1	Tok_0009_frame_0002676	0	1339	3
337	https://www.youtube.com/watch?v=a7ZL3qRKF0g	1	Tok_0010_frame_0000785	1	392	2.5
338	https://www.youtube.com/watch?v=a7ZL3qRKF0g	1	Tok_0010_frame_0001469	0	735	2.5
339	https://www.youtube.com/watch?v=a7ZL3qRKF0g	1	Tok_0010_frame_0001995	0	998	27.5
340	https://www.youtube.com/watch?v=a7ZL3qRKF0g	1	Tok_0010_frame_0002080	0	1041	3
341	https://www.youtube.com/watch?v=nFZ2rXSDos4	1	Tok_0011_frame_0001035	0	518	2
342	https://www.youtube.com/watch?v=_TWqI9V8BRs	1	Vie_0000_frame_0000830	0	415	28
343	https://www.youtube.com/watch?v=_TWqI9V8BRs	1	Vie_0000_frame_0001806	0	904	4
344	https://www.youtube.com/watch?v=_TWqI9V8BRs	1	Vie_0000_frame_0004688	1	2343	3.03
345	https://www.youtube.com/watch?v=_TWqI9V8BRs	1	Vie_0000_frame_0005330	1	2664	2.53
346	https://www.youtube.com/watch?v=ImVYPppxgmA	1	Vie_0002_frame_0000841	0	403	3.52
347	https://www.youtube.com/watch?v=DDxjiDTjy4c	1	Vie_0004_frame_0000524	0	251	2.52
348	https://www.youtube.com/watch?v=DDxjiDTjy4c	1	Vie_0004_frame_0001238	0	594	3.76
349	https://www.youtube.com/watch?v=DDxjiDTjy4c	1	Vie_0004_frame_0001722	0	826	3.44
